# Supplementary material for: Insights into the evolution and fruit color change‐related genes of chromosome doubled sweet cherry from an updated complete T2T genome assembly
Source: IMetaOmics. 2024 Jun 30;1(1):e13. doi: 10.1002/imo2.13 (PMC12806528; doi:10.1002/imo2.13)
Supplement: Supplementary file 2 — Table S1: Statistics of sequencing data for sweet cherry (Prunusaviumcv. Tieton). Table S2: Quality statistics of genome assembly and annotation. Table S3: Statistics of the TE repetitive sequences annotated in sweet cherry (Prunusavium cv. Tieton) T2T genome. Table S4: Statistics of the intact TE repetitive sequences and genes annotated in chromosome. Table S5: Statistics of the functional annotated genes in the genome. Table S6: Statistics of the telomeres and centromeres sequences in the genome. Table S7: Statistics of the mutations types in the T4X genome. Table S8: Statistics of the mutations that affecting the flavonoid and anthocyanidin genes in the T4X. Table S9: Statistics of the mutations influenced transcription factors that co‐expressed with the flavonoid and anthocyanidin genes in the T4X. [file IMO2-1-e13-s002.xlsx]

## Sheet: Table S1
Table S1 Statistics of sequencing data for sweet cherry (Prunus avium cv. Tieton)
Sample	HIFI	Hic	Resequingsing		RNA-seq
	T2X	Tieton_v2.0	T2X	T4X	T2X					T4X
					stage1	stage2	stage3	stage4	stage5	stage1	stage2	stage3	stage4	stage5
Expected Size of library	20000	280	350	350	300	300	300	300	300	300	300	300	300	300
Size of library	15086.2	258.715	315.967	394.961	281.807	279.178	310.182	281.091	284.064	270.885	275.226	271.071	301.13	274.943
Number of reads	1388539	265664886	125036668	163517160	60236408	47655764	42884816	104311984	79419270	54119146	50675768	58585374	54562486	45466558
Average length of reads	15086.2	149	147	147	148	148	148	148	148	149	149	149	149	148
Total bases	20947801624	39736045188	18468082970	24145179806	8965622265	7093269352	6389240330	15536477311	11792550030	8077276611	7555954468	8732976132	8158502981	6763036221
Q20(%)	95.7665	97.39	98.85	97.11	97.29	97.49	96.76	96.67	97.24	97.68	97.5	97.56	96.87	97.46
Sequencing depth	61.32	96.79	50.02	65.88	201.85	181.32	168.19	419.53	295.14	188.73	200.37	216.61	229.24	191.43

## Sheet: Table S2
Table S2 Quality statistics of genome assembly and annotation
Quality indexes		SatoNishik1	Tietonv12	Tietonv22	Hongmanao2	Bigstar3	TietonT2T
Genome	Total sequence length（bp）	272361615	280327225	342881614	287191934	227812518	341620392
	Average chrosome length (bp)	26839	19543.2	4.28602e+07	186488	2.84766e+07	42702549
	Largest chrosome length (bp)	1460269	17961950	62324707	2383764	48318176	62938230
	chrosomes	8	8	8	-	8	8
	GC content（%）	0.3771	0.3785	0.3843	0.3748	0.3767	0.3862
	Repeat content (%)	0.3806	0.3664	0.5938	0.4897	0.27	0.5929
	Contig N50	28779	63.65kb	2201.74kb	-	21 521	39808788
	Contigs number	32301	19420	1390	-	21 878	8
	Scaffold N50	219566	2.48Mb	3247195	409488	191 715	39808788
	Scaffolds number	10148	14344	610	1540	4240	8
	N_count	25563184	42403694	56776	-	46278075	0
	Gaps	22628	5082	2152	-	19054	0
	Number of telomeres	0	0	0	0	0	16
	Number of centromeres	0	0	0	0	0	8
	Complete BUSCOs (C)	2249	2245	2262	2248	2277	2287
	Complete and single-copy BUSCOs (S)	2170	2187	2133	2165	2236	2225
	Complete and duplicated BUSCOs (D)	79	58	129	83	41	62
	Fragmented BUSCOs (F)	32	33	18	26	25	13
	Missing BUSCOs (M)	45	48	46	52	24	26
	Total BUSCO groups searched	2326	2326	2326	2326	2326	2326
	BUSCOs (%)	0.967	0.965	0.972	0.967	0.979	0.984
	LTR assembly index (LAI)	3.09	5.16	15.6	9.56	2.34	25.15
Annotation	gene_Number	43673	30439	39984	-	29487	58204
	Totol_CDS_length（bp）	39418633	38397486	41779462	-	37432199	88964838
	CDS_Number	158448	137563	173294	-	149787	366035
	Complete BUSCOs (C)	1882	2129	2175	-	2149	2287
	Complete and single-copy BUSCOs (S)	1839	2055	1951	-	1493	2225
	Complete and duplicated BUSCOs (D)	43	74	224	-	656	62
	Fragmented BUSCOs (F)	146	47	50	-	86	13
	Missing BUSCOs (M)	298	150	101	-	91	26
	Total BUSCO groups searched	2326	2326	2326	-	2326	2326
	BUSCOs (%)	0.809	0.915	0.935	-	0.924	0.984
Note: the superscripts on the varieties represent the references:
1. Kenta, S., Kanji, I., Mitsunobu, I., Yutaro, S., Toshiya, Y., & Hideki, H., et al. 2017. “The genome sequence of sweet cherry (Prunus avium) for use in genomics-assisted breeding.” DNA Research 5: 499-508. https://doi.org/10.1093/dnares/dsx020.
2. Wang Jiawei, Weizhen Liu, Dongzi Zhu, Po Hong, Qingzhong Liu. 2020. “Chromosome-scale genome assembly of sweet cherry (Prunus avium L.) cv. tieton obtained using long-read and hi-c sequencing.” Horticulture Research 7(1):11. https://doi.org/ 10.1038/s41438-020-00343-8.
3. Pinosio, S., Marroni, F., Zuccolo, A., Vitulo, N., Mariette, S., & Sonnante, G., et al. 2020. “A draft genome of sweet cherry (Prunus avium L.) reveals genome-wide and local effects of domestication.” The Plant Journal 4: 103. https://doi.org/ 10.1111/tpj.14809.

## Sheet: Table S3
Table S3 Statistics of the TE repetitive sequences annotated in sweet cherry (Prunus avium cv. Tieton) T2T genome
	Repeat Classes	TE Count	TE Masked(bp)	TE masked（%）
LTR	Copia	27331	18179341	0.0532
	Gypsy	53564	33174844	0.0971
	long_terminal_repeat	674	89436	0.0003
TIR	unknown	55240	29967950	0.0877
	CACTA	22584	68119699	0.1994
	Mutator	40195	10562171	0.0309
	PIF_Harbinger	17954	5339055	0.0156
	Tc1_Mariner	1349	341497	0.001
	hAT	18740	5548536	0.0162
nonLTR	L1_LINE	584	189817	0.0006
	LINE_element	607	240977	0.0007
	unknown	32	11558	0
nonTIR	helitron	13404	3526435	0.0103
	repeat_region	48697	14617205	0.0428
	total interspersed	300955	189908521	0.5559

## Sheet: Table S4
Table S4 Statistics of the intact TE repetitive sequences and genes annotated in the chromosome
chr	TE Count	TE Masked(bp)	TE masked(%)	Genes
1	4448	12332591	19.59	10923
2	3770	10798367	22.27	8451
3	3301	9660574	24.26	6850
4	2684	7321069	18.68	6535
5	1900	5393605	16.76	4993
6	3321	9093044	21.71	7424
7	2588	6995702	18.36	6534
8	2926	8232023	21.07	6494
Note: Perform per chromosome statistics of intact TE and calculate the proportion of intact TEs on each chromosome.

## Sheet: Table S5
Table S5 Statistics of the functional annotated genes in the genome
Annotation Database	Number of Annotations	Annotation Percentage
NR	52260	0.8979
NT	55022	0.9453
SwissProt	25308	0.4348
Pfam	29717	0.5106
PANTHER	34936	0.6002
eggNOG	43238	0.7429
GO	16892	0.2902
KEGG	15256	0.2621
arabidopsis thaliana	28695	0.493
PlantTFdb	1732	0.0298
All_none	1382	0.0237

## Sheet: Table S6
Table S6 Statistics of the telomeres and centromeres sequences in the genome
Chrosome	Telomere 1	Centromere	Telomere 2
Chr1	1-1449	23514944-34277114	62936655-62938230
Chr2	1-1757	14064726-24062017	48477150-48479012
Chr3	1-3052	14284982-23044781	39805491-39808788
Chr4	1-2828	28504578-38686726	39185010-39187628
Chr5	1-2618	1021136-11133821	32174894-32177106
Chr6	1-1729	17832549-25591413	41874250-41877050
Chr7	1-2611	8424651-17789615	38090380-38092760
Chr8	1-2107	10866754-20524693	39056752-39059818

## Sheet: Table S7
Table S7 Statistics of the mutations types in the T4X genome
Mutations types	SNPs	INDELs	SVs
downstream	112559	30858	682
exonic	180997	15413	2711
exonic;splicing	157	29	—
intergenic	336808	77847	1595
intronic	228172	57619	679
splicing	1138	367	11
upstream	135643	38776	864
upstream;downstream	44463	12069	283
UTR3	15624	4656	79
UTR5	10214	4787	44

## Sheet: Table S8
Table S8 Statistics of the mutations that affecting the flavonoid and anthocyanidin genes in the T4X
Genes	SwissProt_Name	SwissProt_Detail	ATH_ID	ATH_SYMBOL	SNPs
					Chrosome	Start	Stop	Mutation types
Pavchr1G000045	PKS5	{Polyketide synthase 5}	AT5G13930.1	TT4	chr1	356410	356410	C-T
Pavchr1G007912	DFRA	{Bifunctional dihydroflavonol 4-reductase/flavanone 4-reductase}	AT5G42800.1	DFR	chr1	47866936	47866936	C-G
Pavchr1G010267	U88F3	{UDP-glycosyltransferase 88F3}	AT3G16520.3	UGT88A1	chr1	59459663	59459663	T-C
					chr1	59460063	59460063	G-A
Pavchr1G010269	U88F5	{UDP-glycosyltransferase 88F5}	AT3G16520.3	UGT88A1	chr1	59465509	59465509	C-T
					chr1	59465538	59465538	C-T
					chr1	59465670	59465670	G-A
Pavchr1G010271	U88F5	{UDP-glycosyltransferase 88F5}	AT3G16520.3	UGT88A1	chr1	59473869	59473869	A-G
					chr1	59474446	59474446	G-C
Pavchr1G010421	U88F5	{UDP-glycosyltransferase 88F5}	AT3G16520.3	UGT88A1	chr1	60149545	60149545	G-A
Pavchr2G007021	CFI	{Chalcone--flavanone isomerase}	AT3G55120.1	TT5	chr2	42407473	42407473	G-A
Pavchr2G008105	U88A1	{UDP-glycosyltransferase 88A1}	AT3G16520.3	UGT88A1	chr2	46929488	46929488	G-C
Pavchr4G002333	BIA1	{BAHD acyltransferase BIA1}	AT3G26040.1	AT3G26040	chr4	10845126	10845126	G-A
Pavchr4G002344	BIA1	{BAHD acyltransferase BIA1}	AT3G26040.1	AT3G26040	chr4	10878099	10878099	A-G
Pavchr6G002325	ANGLT	{Anthocyanidin 5,3-O-glucosyltransferase}	AT3G16520.3	UGT88A1	chr6	11883062	11883062	A-G
					chr6	11883503	11883503	G-A
					chr6	11883752	11883752	T-C
Genes	SwissProt_Name	SwissProt_Detail	ATH_ID	ATH_SYMBOL	INDELs
					Chrosome	Start	Stop	Mutation types
Pavchr1G010420	U88F5	{UDP-glycosyltransferase 88F5}	AT3G16520.3	UGT88A1	chr1	60144547	60144547	AT(insert)
Pavchr2G007021	CFI	{Chalcone--flavanone isomerase}	AT3G55120.1	TT5	chr2	42407317	42407317	TTTCCAA(insert)
Pavchr6G002325	ANGLT	{Anthocyanidin 5,3-O-glucosyltransferase}	AT3G16520.3	UGT88A1	chr6	11883144	11883144	CA(insert)
					chr6	11884242	11884242	T(delete)
Genes	SwissProt_Name	SwissProt_Detail	ATH_ID	ATH_SYMBOL	SVs
					Chrosome	Start	Stop	Mutation types
Pavchr1G010269	U88F5	{UDP-glycosyltransferase 88F5}	AT3G16520.3	UGT88A1	chr1	59465947	59466626	delete
Pavchr1G010417	U88F5	{UDP-glycosyltransferase 88F5}	AT3G16520.3	UGT88A1	chr1	59833164	60294452	delete
Pavchr1G010420	U88F5	{UDP-glycosyltransferase 88F5}	AT3G16520.3	UGT88A1	chr1	59833164	60294452	delete
Pavchr1G010421	U88F5	{UDP-glycosyltransferase 88F5}	AT3G16520.3	UGT88A1	chr1	59833164	60294452	delete

## Sheet: Table S9
Table S9 Statistics of the mutations influenced transcription factors that co-expressed with the flavonoid and anthocyanidin genes in the T4X
GeneID	SwissProt_Name	PlantTFDB_Details	Mutations				TPM in T2X					TPM in T4X
			chr	start	stop	types	stage1	stage2	stage3	stage4	stage5	stage1	stage2	stage3	stage4	stage5
Pavchr3G005326	CPC	MYB_related family protein	-	-	-	-	192.48	345.22	563.24	661.31	464.77	200.56	147.56	75.5	113.13	434.6
Pavchr3G004274	MYB75	myb domain protein 113	chr3	28185651	28185651	T-A	0	0	0.28	0.2	0.31	0	0.06	0.02	0.03	0.16
Pavchr6G006236	NSP2	GRAS family protein	-	-	-	-	0.52	0.58	0.69	0.68	1.54	0.4	0.33	0.14	0.28	0.63
Pavchr2G004526	BH010	bHLH family protein	-	-	-	-	1.58	2.14	3.5	3.6	3.44	0.1	0.34	0.58	0.41	0.55
Pavchr3G004277	MYB90	myb domain protein 113	chr3	28197441	28197441	T(deletion)	17.58	195.31	1244.25	1303.44	2019.83	166.79	376.9	191.7	462.32	588.61
Pavchr3G004270	MY114	myb domain protein 113	chr3	28175731	28175731	C-T	0	0.06	0.29	0.34	0.45	0	0.15	0.05	0.15	0.16
Note: the fruit color related gene MYB114 and MYB75 found in our study has been validated by the experiment:
Jin Wanmei, Hua Wang, Maofu Li, Jing Wang, Yuan Yang, Xiaoming Zhang & Zhang, Kaichun. 2016. “The r2r3 myb transcription factor PavMYB10.1 involves in anthocyanin biosynthesis and determines fruit skin colour in sweet cherry (Prunus avium L.).” Plant Biotechnology Journal. https://doi.org/10.1111/pbi.12568.
Ni Junbei, Apekshika T. Premathilake, Yuhao Gao, Wenjie Yu, Ruiyan Tao, Yuanwen Teng, Songling Bai. 2020. “The ethylene-responsive transcription factor PpERF9 represses PpRAP2.4 and PpMYB114 via histone deacetylation to inhibit anthocyanin biosynthesis in pear” The Plant Cell 35: 2271–2292. https://doi.org/10.1093/plcell/koad077.
